# Supplementary material for: Association analysis between the TLR9 gene polymorphism rs352140 and type 1 diabetes
Source: Front Endocrinol (Lausanne). 2023 Apr 17;14:1030736. doi: 10.3389/fendo.2023.1030736 (PMC10150994; doi:10.3389/fendo.2023.1030736)
Supplement: Supplementary file 1 [file Table_1.xlsx]

## Sheet: Sheet1
Genotype	Observed value	Expected value	χ2	p value
TT	83	89.93	1.228	0.268
TC	362	348.14
CC	330	336.93
